# Supplementary material for: PHF5A regulates the expression of the DOCK5 variant to promote HNSCC progression through p38 MAPK activation
Source: Biol Direct. 2023 Jul 12;18:39. doi: 10.1186/s13062-023-00396-4 (PMC10337101; doi:10.1186/s13062-023-00396-4)
Supplement: Supplementary file 3 — Additional File 3: Supplemental Table S1. Sequences of primers. [file 13062_2023_396_MOESM3_ESM.xlsx]

## Sheet: Sheet1
Supplementary Table S1. Sequences of primers
Human PHF5A
	Forward	5'-GTTGCCATCGGAAGACTGT-3'
	Reverse	5'-GCCCCTGGTAAGATCCATAGT-3'
Human DOCK5 variant
	Forward	5'-GGAGATGTACGAGGGTTGGTA-3'
	Reverse	5'-TCCATGGATTTCGGTATTGTGG-3'
Human DOCK5 wild-type
	Forward	5'-CGAGGGTTGGTACAGAGGATA-3'
	Reverse	5'-GCCAGGAATCACGGTTTCA-3'
Human GAPDH
	Forward	5'-TCCAAAATCAAGTGGGGCGA-3'
	Reverse	5'-TGATGACCCTTTTGGCTCCC-3'
Mouse Phf5a
	Forward	5'-GCACCATTCAGGAGAAGGATAG-3'
	Reverse	5'-ACCTCTTCTTGAAGCCGTATTT-3'
Mouse Gapdh
	Forward	5'-GTTGTCTCCTGCGACTTCA-3'
	Reverse	5'-GGTGGTCCAGGGTTTCTTA-3'
