# Supplementary material for: PHF5A regulates the expression of the DOCK5 variant to promote HNSCC progression through p38 MAPK activation
Source: Biol Direct. 2023 Jul 12;18:39. doi: 10.1186/s13062-023-00396-4 (PMC10337101; doi:10.1186/s13062-023-00396-4)
Supplement: Supplementary file 4 — Additional File 4: Supplemental Table S2. Correlations between PHF5A expression and clinicopathological parameters in TCGA HNSCC data. [file 13062_2023_396_MOESM4_ESM.xlsx]

## Sheet: Sheet1
Supplementary Table S2. Correlations between PHF5A expression and clinicopathological parameters in TCGA HNSCC data
			PHF5A expression
Parameters		No. of patients	Low	High	χ2 value	P value
Age1
	≤60	258	130	128	0.04781	0.8269
	＞60	263	130	133
Sex
	Female	137	77	60	2.86	0.0908
	Male	385	184	201
Smoking
	Yes	297	137	160	4.132	0.0421*
	No	225	124	101
Alcohol consumption2
	Yes	348	161	187	7.085	0.0078**
	No	163	96	67
T stage3
	T1+T2	187	97	90	0.1387	0.7096
	T3+T4	319	160	159
Clinical stage4
	I/II	118	65	53	1.136	0.2866
	III/IV	390	193	197
Lymph node metastasis5
	N0	176	97	79	5.162	0.0231*
	N+	246	108	138
Note: 1, one case unknown; 2, 11 cases unkown; 3, 16 cases unknown; 4, 14 cases unknown; 5, 100 cases unknown
