# Supplementary material for: PHF5A regulates the expression of the DOCK5 variant to promote HNSCC progression through p38 MAPK activation
Source: Biol Direct. 2023 Jul 12;18:39. doi: 10.1186/s13062-023-00396-4 (PMC10337101; doi:10.1186/s13062-023-00396-4)
Supplement: Supplementary file 5 — Additional File 5: Supplemental Table S3. Correlations between PHF5A expression and clinicopathological parameters in the HNSCC validation cohort. [file 13062_2023_396_MOESM5_ESM.xlsx]

## Sheet: Sheet1
Supplementary Table S3. Correlations between PHF5A expression and clinicopathological parameters in the HNSCC validation cohort
			PHF5A expression
Parameters		No. of patients	Low	High	χ2 value	P value
Age
	≤60	36	19	17	0.3694	0.5433
	＞60	33	15	18
Sex
	Female	5	3	2	0.2481	0.6184
	Male	64	31	33
Primary tumor sites
	Glottic	46	18	28	5.682	0.0171*
	Others	23	16	7
Histological grade
	1	29	13	16	0.3959	0.5292
	2+3	40	21	19
T classifications
	T1+T2	32	21	11	6.382	0.0115*
	T3+T4	37	13	24
Clinical stages
	I+II	26	17	9	4.332	0.0374*
	III+IV	43	17	26
Lymph node metastasis
	N0	52	28	24	1.764	0.1841
	N+	17	6	11
